# Supplementary material for: Genome-wide association study reveals the genetic determinism of serum biochemical indicators in ducks
Source: BMC Genomics. 2022 Dec 27;23:856. doi: 10.1186/s12864-022-09080-9 (PMC9795613; doi:10.1186/s12864-022-09080-9)
Supplement: Supplementary file 7 — Additional file 7: Table S4. Candidate genes for enrichment analysis. The putative candidate genes, including the genes annotated on potential candidate SNPs (top 10) and genes located in the genomic region (r2 > 0.4 and -log10(P) < 4). A total of 85 unique potential candidate genes were identified for KEGG enrichment analysis. [file 12864_2022_9080_MOESM7_ESM.xlsx]

## Sheet: Sheet1
Table S4. Candidate genes for enrichment analysis
Trait	CHROM	POS	log10(P)	The candidate genes revealed by significant locus	The genes located within the high-LD region (r2 > 0.4 and -log10(P) < 4) neighboring the significant locus
AST	chr1	202770874	11.779	SHANK3	NME6	ARSA
	chr1	870006	11.412	LOC113844826	LOC113844824
	chr28	4089768	10.49	SPOP	NXPH3	NGFR	MPP3	CFAP97D1
	chr8	33250067	10.143	SLC30A7	DOH5
	chr1	81119768	9.907	LOC110351494	DIPK2B	KDM6A	FUNDC1	EFHC2
	chr30	51699768	9.674	LOC101797811	CPLX1	GNE	TRIM14	RNF38	LNPEP	LIX1	RGMB	CHD1
	chr18	7483362	9.594	ABL1
	chr1	199642761	9.48	LOC113844094	MKLN1	PODXL	RBM17	PFKFB3
	chr1	189958433	9.244	SLC26A5	RELN	PMPCB	ARMC10	FBXL13	LRRC17	FAM185A	FGL2	CCDC146	GSAP	PSMC2	DNAJC2	NAPEPLD
	chr3	114552902	9.226	LOC110351724
ALP	chr10	16572239	10.14	PCDH11X	KLHL4
	chr1	101155580	9.7	LOC113842353-USP25
	chr10	15392758	9.655	LOC106016319	DIAPH2	PCDH11X
	chr2	101658067	9.612	LDLRAD4
	chr10	4639671	9.451	ABCB7	NEXMIF	ATRX	ATP7A	FGF16	ALG13	DCX	PAK3	CHRDL1	AMMECR1
	chr1	176840631	9.378	CAPZA2	TFEC	TES	CAV2	MET	ST7
	chr2	19972003	9.303	MALRD1
	chr1	176833349	9.282	CAPZA2
	chr4	770570	9.252	PRSS12	METTL14	NDST4	ARSJ	CAMK2D	ANK2	GPR50	HMGB3
	chr10	7988179	9.064	LOC106017391	IL1RAPL2	NRK	RADX	RNF128	TBC1D8B	PASD1	VMA21
LDH	chr18	7483362	10.41	ABL1
	chr8	28564827	9.637	LOC113844332
	chr18	7327690	9.55	NUP214	NTNG2	MED27	RAPGEF1	PRRT1B	UCK1	PLPP7	FAM78A
	chr28	4026847	9.273	KAT7	FAM117A	SLC35B1	SPOP	NXPH3	NGFR	MPP3	DUSP3	SOST	MEOX1	ETV4	NBR1	CFAP97D1	DHX8	TMEM106A
HBDH	chr18	7483362	10.354	ABL1
	chr8	28564827	10.236	LOC113844332
	chr28	4026847	9.134	KAT7	FAM117A	SLC35B1	SPOP	NXPH3	NGFR	MPP3	DUSP3	SOST	MEOX1	ETV4	NBR1	CFAP97D1	DHX8	TMEM106A
	chr1	3350683	9.032	CAB2
	chr15	11563909	8.981	TRAP1
UA	chr2	44113911	9.945	ATP2C1	ASTE1	NEK11	TMEM108	PIK3R4
	chr2	44115181	9.243	ATP2C1
	chr2	45103209	8.93	TMEM108
TG	chr20	2228453	9.138	CTXN1
The putative candidate genes, including the genes annotated on potential candidate SNPs (top 10) and genes located in the genomic region (r2 > 0.4 and -log10(P) < 4). A total of 85 unique potential candidate genes were identified for KEGG enrichment analysis.
